# Supplementary material for: Full-Length Transcriptome Analysis of Alternative Splicing and Polyadenylation in the Molecular Regulation of Labor Division in Apis cerana cerana
Source: Int J Mol Sci. 2025 Aug 14;26(16):7859. doi: 10.3390/ijms26167859 (PMC12387084; doi:10.3390/ijms26167859)
Supplement: Supplementary file 1 [file ijms-26-07859-s001.zip]

Archive with 2 entries (2 files):
- File S1.pdf
- Primers for PCR & 3í»RACE..pdf
